# Supplementary material for: Proximity does not contribute to activity enhancement in the glucose oxidase–horseradish peroxidase cascade
Source: Nat Commun. 2016 Dec 22;7:13982. doi: 10.1038/ncomms13982 (PMC5196434; doi:10.1038/ncomms13982)
Supplement: Supplementary Data 1 — Chemdraw file of chemical structures in Figure 4a [file ncomms13982-s2.zip]

Archive with 1 entries (1 files):
- ncomms13982-s2.cdx
